# Supplementary material for: Synthesis of an Azido-Substituted 8-Membered Ring Laddersiloxane and Its Application in Catalysis
Source: Molecules. 2025 Jan 17;30(2):373. doi: 10.3390/molecules30020373 (PMC11767378; doi:10.3390/molecules30020373)
Supplement: Supplementary file 1 [file molecules-30-00373-s001.zip]

Archive with 1 entries (1 files):
- molecules-3407726-supplementary.pdf
